# Supplementary material for: Development of a Multiplex Real-Time PCR Assay for the Simultaneous Detection of Two Fungal Pathogens Causing Pneumonia
Source: J Fungi (Basel). 2024 Aug 29;10(9):619. doi: 10.3390/jof10090619 (PMC11433024; doi:10.3390/jof10090619)
Supplement: Supplementary file 1 [file jof-10-00619-s001.zip]

Archive with 1 entries (1 files):
- jof-3122120-supplementary.pdf
